# Supplementary material for: QTL and Transcriptomic Analyses Implicate Cuticle Transcription Factor SHINE as a Source of Natural Variation for Epidermal Traits in Cucumber Fruit
Source: Front Plant Sci. 2019 Nov 27;10:1536. doi: 10.3389/fpls.2019.01536 (PMC6890859; doi:10.3389/fpls.2019.01536)
Supplement: Supplementary file 4 [file Table_3.xlsx]

## Sheet: KASP_Primer_SR
Supplementary Table 3. KASP markers used for screening recombinant RILS of Gy14 X 9930 for the major QTL on chromosome 1.
Markers	Chr	Gy14V2.0	9930_V2.0	9930_V3.0	Allele_CL9930 Sequence (FAM)	Allele_Gy14 Sequence (HEX)	Common Sequence	Allele_CL9930	Allele_Gy14
K-12362402	1	13773495	12362402	13796493	CCGTTGAAATCATTGCTACAGTCTTC	CCGTTGAAATCATTGCTACAGTCTTG	GGTATTATCGTGTCTCTCCAAAAGGG	G	C
K-11886474	1	14881316	11886474	14785023	GCTCTCAATTTGTTTGTACTCTGCACCG	GCTCTCAATTTGTTTGTACTCTGCACCC	GGTGGATTTTACATCTTGGAATTAACCGAC	C	G			5' Modification	Code													[AmC12]
K-13134086	1	15964643	13134086	15793083	GGGCTTACTTGAAGGAACACG	GGGCTTACTTGAAGGAACACA	AGATTGGCAATGTCAAGTAAGATAGC	C	T
K-13794471	1	16960658	13794471	16763895	CCTTTCTCTATTGTTTACCCTCTATCTT	CCTTTCTCTATTGTTTACCCTCTATCTC	GAGGAGTAAGAAATAGTGACGTAGGA	A	G
K-13971061	1	17157717	13971061	16961026	AGCCTCAAGCATGTCATCGACC	AGCCTCAAGCATGTCATCGACG	CTCAAGAAATGCTGCCGTACTCCATCAC	G	C
K-14114239	1	17477213	14114239	17279029	GGAAAAGAGAGAAGCAGAGATGC	GGAAAAGAGAGAAGCAGAGATGA	GTATCCAGAAGACAGCAACATATCAC	G	T
K-14633132	1	18020404	14633132	17846767	CCAAAATTCACTTACACCCAAACAT	CCAAAATTCACTTACACCCAAACAC	CTACCATTCTCCTCTCATTTATGTGG	A	G
K-14830713	1	18210557	14830713	18047843	GTTGAGAGGATTTTCTGTGAACG	GTTGAGAGGATTTTCTGTGAACA	GTAAAGCATCAGACACCATAACCCTC	C	T
