# Supplementary material for: QTL and Transcriptomic Analyses Implicate Cuticle Transcription Factor SHINE as a Source of Natural Variation for Epidermal Traits in Cucumber Fruit
Source: Front Plant Sci. 2019 Nov 27;10:1536. doi: 10.3389/fpls.2019.01536 (PMC6890859; doi:10.3389/fpls.2019.01536)
Supplement: Supplementary file 6 [file Table_5.xlsx]

## Sheet: Chr1_ECH_ICD_DLB
Supplementary Table 5. Linkage analysis of epidermal traits on chromosome 1 from Gy14 x CL9930 RILs.
ID	ECH	ICD	DLB	SNP.10393	SNP.9941	SNP.10249	SNP.9913	SNP.120505	SNP.120657	SNP.145205	SNP.9737	SNP.9649	SNP.8909	SNP.9341	SNP.177405	SNP.135917	SNP.8297	SNP.7909	SNP.7669	SNP.145353	SNP.7453	SNP.173929	SNP.5853
				1	1	1	1	1	1	1	1	1	1	1	1	1	1	1	1	1	1	1	1
				34.99	37.43	37.88	38.83	39.29	39.75	40.22	43.1	43.6	44.6	45.05	45.51	45.98	46.45	46.94	47.9	48.34	48.78	49.23	49.7
20	22.7	5.17	2.93	B	A	A	A	A	H	A	A	A	A	A	A	A	A	A	A	A	A	A	H
140	23.09	5.53	2.43	A	A	A	A	A	A	A	A	A	A	A	A	A	A	A	A	A	A	A	A
52	23.31	6.94	3.58	A	A	A	A	A	A	A	A	A	A	A	A	A	A	A	A	A	A	A	A
85	24.04	15.67	6.17	B	B	B	B	B	B	B	B	B	B	B	B	B	B	B	B	B	B	B	B
13	24.42	4.49	4.36	A	A	A	A	A	A	A	A	A	A	A	A	A	A	A	A	A	A	A	A
120	24.43	12	3.83	B	B	B	B	B	B	B	B	B	B	B	B	B	B	B	B	B	B	B	B
144	24.72	8.16	4.9	A	A	A	A	A	A	A	A	A	A	A	A	A	A	A	A	A	A	A	A
12	25.5	6.34	2.93	A	A	A	A	A	A	A	A	A	A	A	A	A	A	A	A	A	A	A	A
131	25.93	5.47	2.55	A	A	A	A	A	A	A	A	A	A	A	A	A	A	A	A	A	A	A	A
107	26.02	5.13	3.42	A	A	A	A	A	A	A	A	A	A	A	A	A	A	A	A	A	A	A	A
24	26.21	5.08	4.09	A	A	A	A	A	A	A	A	A	A	A	A	A	A	A	A	A	A	A	H
163	27.02	10.13	4.46	A	A	A	A	A	A	A	A	A	A	A	A	A	A	A	A	A	H	A	H
124	27.03	8.72	3.13	A	A	A	A	A	A	A	H	A	A	A	A	A	A	A	A	A	A	A	A
83	27.4	10.37	3.97	A	A	A	A	A	A	A	A	A	A	A	A	A	A	A	A	A	A	A	A
122	27.73	11.92	6.26	A	A	A	A	A	A	A	-	A	A	A	A	A	A	A	A	A	A	A	A
109	28.14	7.04	3.29	B	B	B	B	B	B	B	B	B	B	B	B	B	B	B	B	B	B	B	B
42	28.48	13.88	4.03	B	B	B	B	B	B	B	B	B	A	A	A	A	A	A	A	A	A	A	H
99	28.86	8.57	4.13	A	A	A	A	A	A	A	A	A	A	A	A	A	A	B	B	B	B	B	B
37	28.92	5.3	2.62	A	A	A	A	A	A	B	A	A	A	A	A	A	A	A	A	A	A	A	A
143	29	10.5	3.95	A	A	A	A	A	A	A	A	A	A	A	A	A	A	A	A	A	A	A	A
118	29.3	8.63	3.78	A	A	A	A	A	A	A	A	A	A	A	A	A	A	A	A	A	A	A	A
62	29.31	9.85	3.51	A	A	A	A	A	A	A	A	A	A	A	A	A	A	A	A	A	A	A	A
40	29.41	5.48	3.65	A	A	A	A	A	A	A	A	A	A	A	A	A	A	A	A	A	A	A	A
5	29.84	11.35	5.02	B	B	B	B	A	A	A	A	A	A	A	A	A	A	A	A	A	A	A	A
151	29.85	10.67	3.77	A	A	A	A	A	A	A	A	A	A	A	A	A	A	A	A	A	A	A	A
152	30.23	11.7	5.26	A	A	A	A	A	A	A	A	A	A	A	A	A	A	A	A	A	A	A	A
119	30.42	6.44	4.3	A	A	A	H	A	H	A	H	A	A	A	A	A	A	A	A	A	A	B	H
166	31.5	7.98	3.27	A	A	A	A	A	A	A	A	A	A	A	A	A	A	A	A	A	A	A	A
132	32.43	11.86	5.23	A	A	A	A	A	A	A	A	A	A	A	A	A	A	A	A	A	A	A	A
60	32.56	13.29	5.12	A	A	A	A	A	A	A	A	A	A	A	A	A	A	A	A	B	B	B	B
66	32.59	7.88	2.98	A	A	A	A	A	A	A	A	A	A	A	A	A	A	A	A	A	A	A	A
31	32.74	7.87	4.33	H	H	H	A	A	B	A	A	A	A	A	A	A	B	B	B	H	B	B	B
102	32.85	6.45	2.77	B	A	A	A	A	A	A	A	A	A	A	A	A	A	A	A	A	A	A	A
100	33.17	13.32	6.87	B	B	B	B	B	B	B	B	B	B	B	B	B	B	B	B	B	B	B	B
89	33.55	6.57	3.73	A	A	B	A	A	A	A	A	A	H	A	A	A	A	A	B	B	B	B	B
75	33.68	17.57	7.08	B	B	B	B	B	B	B	B	B	B	B	B	B	B	B	B	B	B	B	B
76	33.71	9.18	4.58	A	A	A	A	A	A	A	A	A	A	A	A	A	A	A	A	A	A	A	A
19	34.17	6.41	3.08	A	A	A	A	A	A	A	A	A	A	A	A	A	A	A	A	A	A	A	A
149	34.23	7.99	3.49	A	A	A	A	A	A	A	A	A	A	A	A	A	A	A	A	A	A	A	A
7	34.38	10.27	3.65	A	A	A	A	A	A	A	H	A	A	A	A	A	A	A	A	A	A	A	H
69	34.64	8.46	4.31	A	A	A	A	A	A	A	A	A	A	A	A	A	A	A	A	A	A	A	A
67	34.75	10.46	3.69	A	A	A	A	A	A	A	A	A	A	A	A	A	A	A	A	A	A	A	A
28	34.82	12.69	5.09	A	A	A	A	A	A	A	A	A	A	A	A	B	B	B	B	B	B	B	B
87	34.86	10.94	3.14	H	A	A	A	A	A	A	A	A	A	A	A	A	B	B	B	B	B	B	B
46	35.36	12.6	5.47	A	A	A	A	A	A	A	A	A	A	A	A	A	A	A	A	A	A	A	A
78	35.51	25.78	6.66	B	B	B	B	B	B	B	B	B	B	B	B	B	B	B	B	B	B	B	B
77	35.63	7.14	4.29	A	A	A	A	A	A	A	A	A	A	A	A	A	A	A	A	A	A	A	A
32	35.65	6.01	4.01	A	A	A	A	A	H	A	A	A	A	A	A	A	A	A	A	A	A	A	H
15	35.7	7.55	3.42	B	A	A	A	A	A	A	A	A	B	B	B	B	B	B	B	B	B	B	B
56	35.92	24.06	7.42	H	H	B	H	H	H	H	H	H	H	H	H	H	H	H	H	H	H	H	B
142	36.15	21.41	6.88	B	B	B	B	B	B	B	B	B	B	B	B	B	B	B	B	B	B	B	B
39	36.19	9.41	4.68	A	A	A	A	A	A	A	A	A	A	A	A	A	A	A	A	A	A	A	A
33	36.77	4.04	3.44	A	A	A	A	A	A	A	A	A	A	A	A	A	A	A	A	A	A	A	A
117	36.79	25.39	6.2	B	B	B	B	B	B	B	B	B	B	B	B	B	B	B	B	B	H	B	B
101	37.31	11.41	6.14	A	A	A	A	A	A	A	A	A	A	A	A	A	A	A	A	A	A	A	A
16	37.65	21.61	5.55	B	B	B	B	B	B	B	A	B	B	B	B	B	B	B	B	B	B	B	B
34	37.68	13.13	4.25	A	A	A	A	A	A	A	A	A	A	A	A	A	A	A	A	A	A	A	A
17	37.96	18.93	5.92	B	H	H	H	H	H	H	H	H	H	H	H	H	H	H	H	H	H	H	H
74	37.96	7.82	3.99	A	A	A	A	A	A	A	A	A	A	A	A	A	H	A	A	A	A	A	A
92	38.18	22.16	5.63	B	B	B	B	B	B	B	B	B	B	B	H	A	A	A	A	A	A	B	B
47	38.2	4.66	3.45	A	A	A	A	A	A	A	A	A	A	A	A	A	A	A	A	A	A	A	A
65	38.86	12.36	3.82	A	A	A	A	A	A	A	A	A	A	A	A	A	A	A	A	A	A	A	A
21	39.57	12.54	4.65	A	A	A	A	A	A	A	A	A	A	A	A	A	A	A	A	A	A	A	A
126	39.89	8.56	3.59	A	A	A	A	A	A	A	A	A	A	A	A	A	B	B	B	B	B	B	B
58	40.17	22.1	6.21	H	H	H	H	H	H	H	H	H	H	H	H	H	H	H	H	H	H	H	H
91	40.17	17.28	7.13	A	A	B	A	A	A	A	A	A	A	A	A	A	A	A	B	B	B	B	B
50	40.51	27.57	6.21	H	A	H	H	A	A	A	A	A	A	A	A	A	H	A	A	A	A	H	H
164	41.14	17.73	6.56	H	H	H	H	A	A	A	H	H	H	H	H	H	A	A	A	A	A	A	A
141	41.36	26.73	7.11	B	B	B	B	B	B	B	A	A	A	A	A	A	A	A	A	A	A	A	A
43	41.44	27.21	6.81	B	B	B	B	B	B	B	B	B	B	B	B	B	B	B	B	B	B	B	B
53	41.44	14.35	3.9	A	A	A	A	A	A	A	A	A	A	A	A	A	A	A	A	A	A	A	A
93	41.54	20.61	6.34	A	A	A	A	A	A	A	A	A	A	A	A	A	A	A	A	A	A	A	A
68	41.79	21.08	4.08	B	B	B	B	B	B	B	B	B	B	B	B	B	B	B	B	B	B	B	B
22	42.87	26.25	7.47	B	B	B	B	B	B	B	B	B	B	B	B	B	B	B	B	B	B	B	B
84	43.18	26.76	6.61	B	B	B	B	B	B	B	B	B	B	B	B	B	B	B	B	B	B	B	B
1	43.22	21.95	5.15	B	B	B	B	B	B	B	B	B	B	B	B	B	B	B	B	B	B	B	B
54	43.4	28.38	7.59	B	B	B	B	B	B	B	B	B	B	B	B	B	B	B	-	B	B	H	B
159	43.55	21.92	5.3	H	B	B	H	B	H	B	H	B	B	B	B	B	B	B	B	B	B	B	B
27	43.86	27.85	6.8	B	B	B	H	B	B	B	B	B	B	B	B	B	B	B	B	B	B	B	B
147	43.9	25.66	5.56	B	B	B	B	B	B	B	B	B	B	B	B	B	B	B	B	B	B	B	B
162	44.04	10.32	5.26	A	A	A	A	A	A	A	A	A	A	A	A	A	A	A	A	A	A	A	H
95	44.16	28.76	6.84	B	B	B	B	B	B	B	B	B	B	A	A	A	A	A	A	A	A	A	A
49	44.73	33.08	6.06	B	B	B	B	B	B	B	B	B	B	B	B	B	B	B	B	B	B	B	B
88	45.37	25.44	8.69	B	B	B	B	B	-	B	B	B	A	A	A	A	A	A	A	A	A	A	H
70	46.08	25.41	6.11	B	B	B	B	B	B	B	B	B	B	B	B	B	B	B	B	B	B	B	B
116	46.11	26.64	4.87	H	B	B	H	B	B	B	H	B	B	B	B	B	B	B	B	B	B	B	B
64	46.38	23.52	7.35	B	B	B	B	B	B	B	B	B	B	B	B	B	B	B	B	B	B	B	B
168	46.62	20.7	5.07	B	B	B	B	B	B	B	B	B	B	B	B	B	B	B	B	B	B	B	B
156	47.01	15.53	4.36	A	A	A	H	A	A	A	A	A	H	A	A	A	A	A	A	A	A	A	A
3	47.42	32.07	7	B	B	B	B	B	B	B	B	B	B	B	B	B	B	B	B	B	B	B	B
61	47.48	26.05	4.53	B	B	B	B	B	B	B	B	B	B	B	B	B	B	B	B	B	B	B	B
26	47.72	23.16	4.96	A	B	B	B	B	B	B	B	B	B	B	B	B	B	B	B	B	B	B	B
63	48.31	28.55	6.63	B	B	B	B	B	B	B	B	B	B	B	B	B	B	B	B	B	B	B	B
36	48.99	27.17	6.49	B	B	B	B	B	B	B	B	B	B	B	B	B	B	B	B	B	B	B	B
125	49.61	28.02	6.4	B	B	B	B	B	B	B	B	B	B	B	B	B	B	B	B	B	B	B	B
10	50.05	30.81	5.87	B	B	B	B	B	B	B	B	B	B	B	B	B	B	B	B	B	B	B	B
111	51.05	29.51	7.06	B	B	B	B	B	B	B	H	B	B	B	B	B	B	B	B	B	B	B	B
170	51.11	26.73	6.8	B	H	H	H	H	H	H	H	H	H	H	H	H	H	H	H	H	H	A	A
73	53	31.12	5.16	B	B	B	B	B	B	B	B	B	B	B	B	B	B	B	B	B	B	B	B
105	53.65	30.59	4.65	A	B	B	B	B	B	B	B	B	B	B	B	B	B	B	B	B	B	B	B
11	54.8	33.44	5.36	A	A	A	A	A	A	A	B	B	B	B	B	B	B	B	B	B	B	B	B
127	55.62	32.38	5.42	B	B	B	A	B	B	B	B	B	B	B	H	B	B	B	B	B	B	B	B
103	56.88	34.8	4.82	B	B	B	B	B	B	B	B	B	B	B	B	B	B	B	B	B	B	B	B
29	58.68	33.33	6.47	A	H	A	B	B	B	B	A	B	B	B	B	B	B	B	B	H	H	A	H
96	61.47	29.69	4.71	B	B	B	B	B	B	B	B	B	B	B	B	B	B	B	B	B	B	B	B
148	63.65	34.14	5.04	B	B	B	B	B	B	B	B	B	B	B	B	B	B	B	B	B	B	B	B
82	63.73	35.41	7.08	A	B	B	B	B	B	B	B	B	B	B	B	B	B	B	B	B	B	B	B
130	64.42	37.19	7.01	A	A	A	A	A	B	B	B	B	B	B	B	B	B	B	B	B	B	B	B
165	64.68	30.91	3.86	B	B	B	B	B	B	B	B	B	B	B	B	B	B	B	B	B	B	B	B
9	66.13	30.99	3.66	A	A	A	A	A	A	A	A	A	A	A	A	A	A	A	A	A	A	A	A
